# Supplementary material for: Diamine Oxidase-Conjugated Multiwalled Carbon Nanotubes to Facilitate Electrode Surface Homogeneity
Source: Sensors (Basel). 2022 Jan 16;22(2):675. doi: 10.3390/s22020675 (PMC8780216; doi:10.3390/s22020675)
Supplement: Supplementary file 1 [file sensors-22-00675-s001.zip]

Archive with 1 entries (1 files):
- sensors-1522995-supplementary.pdf
